# Supplementary material for: Comparison of Vendor-Pretrained and Custom-Trained Deep Learning Segmentation Models for Head-and-Neck, Breast, and Prostate Cancers
Source: Diagnostics (Basel). 2024 Dec 18;14(24):2851. doi: 10.3390/diagnostics14242851 (PMC11675285; doi:10.3390/diagnostics14242851)
Supplement: Supplementary file 1 [file diagnostics-14-02851-s001.zip]

Archive with 1 entries (1 files):
- diagnostics-3355381-supplementary.pdf
